# Supplementary material for: Prediction of CD44 Structure by Deep Learning-Based Protein Modeling
Source: Biomolecules. 2023 Jun 28;13(7):1047. doi: 10.3390/biom13071047 (PMC10376988; doi:10.3390/biom13071047)
Supplement: Supplementary file 1 [file biomolecules-13-01047-s001.zip]

Archive with 1 entries (1 files):
- biomolecules-2449584-supplementary.pdf
